# Supplementary material for: Screening of Polyethylene-Degrading Bacteria from Rhyzopertha Dominica and Evaluation of Its Key Enzymes Degrading Polyethylene
Source: Polymers (Basel). 2022 Nov 25;14(23):5127. doi: 10.3390/polym14235127 (PMC9736035; doi:10.3390/polym14235127)
Supplement: Supplementary file 1 [file polymers-14-05127-s001.zip]

Archive with 1 entries (1 files):
- polymers-2029225-supplementary.pdf
